# Supplementary material for: Melatonin Implantation Improves the Reproductive Performance of Estrus-Synchronized Ewes During Seasonal Anestrus and Enhances the Antioxidant and Steroidogenic Capacities of Granulosa and Luteal Cells
Source: Antioxidants (Basel). 2025 Jul 21;14(7):895. doi: 10.3390/antiox14070895 (PMC12292622; doi:10.3390/antiox14070895)
Supplement: Supplementary file 1 [file antioxidants-14-00895-s001.zip]

Archive with 1 entries (1 files):
- antioxidants-3699407-supplementary.pdf
